# Supplementary material for: Ganoderma Microsporum Immunomodulatory Protein Alleviates Inflammaging and Oxidative Stress in Diabetes-Associated Periodontitis via Nrf2 Signaling Activation: An In Vitro Study
Source: Antioxidants (Basel). 2024 Jul 8;13(7):817. doi: 10.3390/antiox13070817 (PMC11273761; doi:10.3390/antiox13070817)
Supplement: Supplementary file 1 [file antioxidants-13-00817-s001.zip]

Archive with 1 entries (1 files):
- antioxidants-3070596-supplementary.pdf
